# Supplementary material for: ReCIDE: robust estimation of cell type proportions by integrating single-reference-based deconvolutions
Source: Brief Bioinform. 2024 Aug 23;25(5):bbae422. doi: 10.1093/bib/bbae422 (PMC11342246; doi:10.1093/bib/bbae422)
Supplement: Figures_bbae422 [file figures_bbae422.zip]

Archive with 1 entries (1 files):
- Figures_bbae422.rar
